# Supplementary material for: Effect of linezolid on platelet count in critically ill patients with thrombocytopenia
Source: PLoS One. 2023 Jun 29;18(6):e0286088. doi: 10.1371/journal.pone.0286088 (PMC10310034; doi:10.1371/journal.pone.0286088)
Supplement: S1 File — (XLSX) [file pone.0286088.s001.xlsx]

## Sheet: Sheet0
	1	2	3	4	5	6	7	8	9	10	11	12	13	14	15
All patients	4.69091	4.63455	4.99636	5.62909	6.36909	6.89091	7.09636	7.23818	7.46111	7.78889	8.16296	8.02222	8.4463	7.4122	8.64167
Other than hematological diseases	5.59756	5.48049	6.03659	6.76098	7.52195	8.21951	8.44634	8.47073	8.495	8.7875	8.94	8.7375	9.0825	8.27	9.39143
Hematological diseases	2.03571	2.15714	1.95	2.31429	2.99286	3	3.14286	3.62857	4.50714	4.93571	5.94286	5.97857	6.62857	5.07273	6.62308
	Initial period	Middle period	Late period
All patients	0.301818	0.207273	0.181818
Other than hematological diseases	0.170732	0.0878049	0.0731707
Hematological diseases	0.685714	0.557143	0.5

## Sheet: Sheet1
	1	2	3	4	5	6	7	8	9	10	11	12	13	14	15
All patients	4.69091	4.63455	4.99636	5.62909	6.36909	6.89091	7.09636	7.23818	7.54182	7.90182	8.12364	8.21273	8.44182	9.10909	9.47636
Other than hematological diseases	5.59756	5.48049	6.03659	6.76098	7.52195	8.21951	8.44634	8.47073	8.57805	8.91463	8.86829	8.97561	9.06098	9.7122	9.97805
Hematological diseases	2.03571	2.15714	1.95	2.31429	2.99286	3	3.14286	3.62857	4.50714	4.93571	5.94286	5.97857	6.62857	7.34286	8.00714
	Initial period	Middle period	Late period
All patients	0.301818	0.207273	0.181818
Other than hematological diseases	0.170732	0.0878049	0.0731707
Hematological diseases	0.685714	0.557143	0.5

## Sheet: hematological
			Moｒtality					Respi		LZD	Plt
Age	Gender	ICU stay	ICU	28-Day	AKI	DIC	Infection	Days	CHDF	Days	1	2	3	4	5	6	7	8	9	10	11	12	13	14	15		APACHE	SOFA
32	F	8	alive	alive	N	N	Y	4	N	6	1.6	1.6	1.6	3.3	2	3	1.7	4.2	4	4.9	7.7	12.9	14.6	20.1	20.1	AML	21	9
63	M	10	dead	dead	N	N	N	10	N	26	1.1	1	0.8	0.7	0.6	0.5	0.8	1	0.9	0.8	0.8	0.7	1.5	1.4	1.4	MF	35	12
44	M	9	alive	alive	N	N	Y	6	N	29	1.6	2.1	0.8	0.5	1.8	1.1	1.7	1.2	0.6	2.4	2.8	3.1	2.5	1.9	1.9	AML	17	8
60	M	22	dead	dead	Y	Y	Y	22	Y	6	2.7	1	0.9	1.7	0.6	1.3	0.5	1.3	1.7	1.1	1	0.5	0.3	2.7	1.4	AML	23	11
38	M	8	alive	alive	Y	Y	N	4	Y	12	3.6	1.4	1.5	1.2	1.5	1	1.1	1.2	0.9	2.4	1.6	0.9	1.4	1.9	1.4	ALL	17	6
41	M	13	alive	alive	N	Y	Y	9	Y	5	1.6	2	3.1	5.1	8.3	12.4	13	15.2	18.5	20.9	23.2	25.2	25.4	25	25	AML	25	9
46	M	24	dead	dead	Y	Y	Y	24	Y	13	2.8	2.9	2.2	2.8	2.7	2.5	2.4	2.3	2.2	4	3.3	2.6	1.3	3	3	AML	23	8
72	F	18	dead	dead	Y	Y	Y	18	Y	7	2	2	2.4	3.5	4.2	3.5	4.7	2.7	4.1	3.2	3.1	3.3	3.2	3.4	2.7	MDS	30	12
66	M	25	dead	dead	Y	Y	Y	25	Y	14	1.9	1.8	1.8	2.7	3.1	3.5	3.6	3.6	4.3	4.9	5.1	4.5	0.7	0.6	0.9	MM	34	7
65	M	6	alive	alive	N	N	Y	0	Y	9	2	3.7	4.6	4	5.2	3.2	3.1	6.9	10.4	10.1	12.7	16.4	18.8	21.6	26	AML	21	8
74	M	15	alive	dead	N	N	Y	12	N	9	0.9	3.2	1.8	1	2.3	1.1	3	1.7	3.5	2	5.7	1.9	2.7	0.7	6.1	MDS	28	8
41	F	23	alive	dead	Y	N	N	22	Y	11	1	3.2	3.1	1.7	3.3	4.8	2.3	3.3	4.2	4.4	5.7	2.7	6.5	4	3	ALL	24	9
M	M	25	alive	alive	Y	Y	N	21	Y	8	3	3.9	2.1	3.3	5.9	3.7	4.1	4.5	6.9	7.6	8.4	8.6	12.1	15.2	18.6	ALL	20	10
54	F	29	alive	alive	Y	N	N	22	Y	12	2.7	0.4	0.6	0.9	0.4	0.4	2	1.7	0.9	0.4	2.1	0.4	1.8	1.3	0.6	ALL	40	15
53.5385										11.9286	2.03571	2.15714	1.95	2.31429	2.99286	3	3.14286	3.62857	4.50714	4.93571	5.94286	5.97857	6.62857	7.34286	8.00714
54										7.184	0.816754	1.07325	1.10575	1.41305	2.26052	3.03822	3.08986	3.72092	4.84633	5.31089	5.96705	7.35937	7.93623	8.88964	9.71331
											0.218287	0.286838	0.295525	0.377653	0.604149	0.811998	0.825801	0.994459	1.29523	1.41939	1.59476	1.96687	2.12105	2.37586	2.59599
																								0.553191
										transfusion	8	10	10	12	8	8	7	10	8	6	5	7	7	8	8
										n	14	14	14	14	14	14	14	14	14	14	14	14	14	14	14
										rate	0.571429	0.714286	0.714286	0.857143	0.571429	0.571429	0.5	0.714286	0.571429	0.428571	0.357143	0.5	0.5	0.571429	0.571429
															0.685714					0.557143					0.5
													0.666667			0.666667			0.595238			0.428571			0.547619
													0.285106					0.190909				0.15528
32		6								5	0.9	0.4	0.6	0.5	0.4	0.4	0.5	1	0.6	0.4	0.8	0.4	0.3	0.6	0.6		17	6
41		9.25								7.25	1.6	1.45	1.05	1.05	1.575	1.1	1.7	1.4	1.1	2.1	2.275	1.15	1.425	1.525	1.4		21	8
54		16.5								10	1.95	2	1.8	2.2	2.5	2.75	2.35	2.5	3.75	3.6	4.2	2.9	2.6	2.85	2.85		23.5	9
65		23.75								12.75	2.7	3.125	2.35	3.3	3.975	3.5	3.475	4.05	4.275	4.9	7.2	7.575	10.7	12.4	15.475		29.5	10.75
74		29								29	3.6	3.9	4.6	5.1	8.3	12.4	13	15.2	18.5	20.9	23.2	25.2	25.4	25	26		40	15
											Plt
											1	2	3	4	5	6	7	8	9	10	11	12	13	14	15
											1.6	1.6	1.6	3.3	2	3	1.7	4.2	4	4.9	7.7	12.9	14.6		20.1
											1.1	1	0.8	0.7	0.6	0.5	0.8	1	0.9	0.8	0.8	0.7	1.5	1.4	1.4
											1.6	2.1	0.8	0.5	1.8	1.1	1.7	1.2	0.6	2.4	2.8	3.1	2.5		1.9
											2.7	1	0.9	1.7	0.6	1.3	0.5	1.3	1.7	1.1	1	0.5	0.3	2.7	1.4
											3.6	1.4	1.5	1.2	1.5	1	1.1	1.2	0.9	2.4	1.6	0.9	1.4	1.9	1.4
											1.6	2	3.1	5.1	8.3	12.4	13	15.2	18.5	20.9	23.2	25.2	25.4		25
											2.8	2.9	2.2	2.8	2.7	2.5	2.4	2.3	2.2	4	3.3	2.6	1.3	3	3
											2	2	2.4	3.5	4.2	3.5	4.7	2.7	4.1	3.2	3.1	3.3	3.2	3.4	2.7
											1.9	1.8	1.8	2.7	3.1	3.5	3.6	3.6	4.3	4.9	5.1	4.5	0.7	0.6	0.9
											2	3.7	4.6	4	5.2	3.2	3.1	6.9	10.4	10.1	12.7	16.4	18.8	21.6
											0.9	3.2	1.8	1	2.3	1.1	3	1.7	3.5	2	5.7	1.9	2.7	0.7	6.1
											1	3.2	3.1	1.7	3.3	4.8	2.3	3.3	4.2	4.4	5.7	2.7	6.5	4	3
											3	3.9	2.1	3.3	5.9	3.7	4.1	4.5	6.9	7.6	8.4	8.6	12.1	15.2	18.6
											2.7	0.4	0.6	0.9	0.4	0.4	2	1.7	0.9	0.4	2.1	0.4	1.8	1.3	0.6
											2.03571	2.15714	1.95	2.31429	2.99286	3	3.14286	3.62857	4.50714	4.93571	5.94286	5.97857	6.62857	5.07273	6.62308
											0.816754	1.07325	1.10575	1.41305	2.26052	3.03822	3.08986	3.72092	4.84633	5.31089	5.96705	7.35937	7.93623	6.83009	8.55318
											0.218287	0.286838	0.295525	0.377653	0.604149	0.811998	0.825801	0.994459	1.29523	1.41939	1.59476	1.96687	2.12105	2.05935	2.37223

## Sheet: non-hematological
			Moｒtality					Respi		LZD	Plt
Age	Gender	ICU stay	ICU	28-Day	AKI	DIC	Infection	Days	CHDF	Days	1	2	3	4	5	6	7	8	9	10	11	12	13	14	15		APACHE	SOFA
75	M	33	dead	dead	Y	Y	Y	22	Y	9	6.7	6.2	3.9	3.9	5.6	8.9	9.4	6.5	4.4	3.4	2.7	5.3	4.5	4.9	6.2	Orthopedic	23	9
86	M	9	alive	alive	Y	N	Y	2	Y	19	7.7	8	8.1	6.6	5.4	5.5	6.2	6.6	5.9	5.2	4.5	9.3	6.6	6.2	6.2	Cardiovascular	30	5
80	M	22	alive	alive	Y	Y	N	10	Y	10	6.5	7.2	7.8	8.9	8.2	5.5	9.8	8.8	6.2	5.7	4.1	3.5	3.1	7.1	6.1	Cardiovascular	25	15
78	M	15	alive	dead	Y	Y	Y	15	Y	20	5.5	5	4.3	4	4.3	8.2	5.2	4	2.7	5.7	3.7	3.6	3.4	2.6	3.8	Cardiovascular	10	7
65	M	8	alive	alive	Y	Y	Y	6	Y	12	5.2	5.8	8.6	11.7	16.1	15.4	16.1	14	13.6	13.7	13.2	12.9	12.6	12.1	12.8	Gastrointestinal	33	14
69	F	5	alive	alive	N	N	N	0	N	10	6.1	7.8	7.7	9.7	8.3	9.9	9.3	9.6	8.6	8	7.4	7.5	6.5	6.4	7.5	Breast	15	3
67	F	18	alive	alive	Y	N	Y	8	Y	9	1.1	1.3	2.2	5.5	5.6	6.3	4.3	2.2	8.9	4.2	3.4	4.3	6.5	11.1	11.4	Cardiovascular	26	6
78	M	11	alive	alive	N	Y	Y	5	Y	9	9.8	9.7	13.3	15.3	18.4	18.3	21.3	23.6	25	26.4	27.8	29.2	27.5	25.5	28.5	Gastrointestinal	37	8
67	F	30	alive	alive	Y	N	Y	15	Y	13	3.2	6.2	5.8	4.3	3.2	8.2	5.5	5.4	4.2	3.9	3.2	3	3.3	7.5	5.6	Cardiovascular	34	8
55	M	7	alive	alive	N	N	N	6	N	5	6.4	10	12.1	13.7	11.7	15.6	17.6	18.5	19.3	20.4	21.4	22.5	22.5	22.5	22.5	Cardiovascular	22	8
78	F	7	alive	alive	Y	N	Y	3	Y	14	3.1	5.3	3.1	2.3	5.7	4.5	5	5.4	5.2	5	4.8	5.1	5.4	5.7	5.7	Cardiovascular	24	8
71	M	58	dead	dead	Y	Y	N	15	Y	6	4.4	4.8	4.5	4.3	4.5	3.3	2.4	2.1	4.1	2.5	5.2	2	3.7	2	2.5	HBP	17	8
64	F	46	alive	alive	N	N	Y	3	N	9	9.7	10.5	12.1	11.7	10.9	10	11.1	10.2	9.7	9.9	9.3	6.2	5.5	5.6	5.6	Gastrointestinal	22	8
71	M	9	alive	alive	Y	N	Y	2	Y	16	4	5.2	5.4	10.1	14.7	15.8	16.2	15.8	13.4	14	13.9	13.8	13.7	13.6	13.6	Uro	24	8
62	M	20	alive	alive	N	N	N	17	N	8	9.2	9	9.6	9.7	9.1	9.2	8.1	9.2	7.8	7.1	5.3	3.7	6.8	6.7	6.3	Head & Neck	12	6
73	M	13	alive	alive	Y	N	Y	4	N	9	8.5	8.8	8.8	8.2	9.7	13.4	12.9	13.4	14.4	19.1	16.4	13.7	13.4	11.9	11.1	Gastrointestinal	19	10
39	F	22	alive	alive	Y	Y	N	16	Y	10	3.7	4.1	5.4	7.6	7.4	11.6	11.7	11.3	11.7	10.4	9.5	9.8	8.1	6.9	7.1	Obstetrics	25	5
45	F	9	alive	alive	Y	N	Y	0	Y	10	5.5	2.3	2.5	3.7	3.2	3.5	3.7	3.4	4.7	5	5.2	5.1	4.9	5.2	5.2	Respiratory	22	10
67	M	45	dead	dead	Y	Y	N	7	Y	8	2.3	2.1	2.8	3.3	1.9	2.7	1.6	3	2	3.5	2.1	4.6	2.6	5	2.8	Cardiovascular	28	4
64	M	46	alive	alive	Y	Y	Y	16	Y	13	6.7	4.6	5.1	5.5	7	5.7	5.8	5.9	5.6	6.6	5.8	5.7	5.8	5.7	5.6	Head & Neck	26	11
76	M	6	alive	alive	Y	Y	Y	4	Y	13	2.8	1.3	4.6	1.9	5.7	4	3.6	3.4	2.9	3.1	3.2	2.8	2.9	2.5	2.5	HBP	31	10
69	M	7	alive	alive	N	N	Y	3	N	7	9.1	8.7	10	14	19.4	26.7	30	32.4	34.7	40.7	38.3	39.8	41.3	43.5	43.5	Respiratory	18	4
66	M	39	dead	dead	Y	Y	N	15	Y	8	5.3	2.4	1.1	1.9	1.8	1.1	2.2	1.4	3	1.7	1.3	0.9	2.5	2.7	1.7	Orthopedic	25	14
70	F	15	alive	alive	Y	Y	Y	10	Y	8	0.5	2.3	1.1	1.6	0.9	2.1	1.1	0.8	2.9	1.5	1	3.9	2	1.6	2.7	Gastrointestinal	29	10
77	M	7	alive	alive	N	Y	Y	6	N	12	9.3	7.8	11.1	10.9	10.6	10.5	9.7	9.5	8.8	8.3	7.8	7.3	7.7	9.1	9	Gastrointestinal	27	6
77	M	5	alive	alive	N	N	N	0	N	22	7.4	5.5	6.3	10	6.8	6.4	7.6	6.8	6.5	8.3	10	9.2	8.4	7.6	4.7	Cardiovascular	25	11
75	M	14	alive	alive	N	N	N	0	N	7	7	7	6.9	8	6.1	5.3	4.1	2.6	2.5	2.7	2.7	3.2	4.1	6.9	6.9	HBP	13	8
72	F	5	alive	alive	N	N	Y	4	Y	6	4.8	10.9	10.1	2.9	3.2	3	3.4	4.2	6.9	8.2	9.6	10.9	12.4	13.7	16	Cardiovascular	23	5
76	M	10	alive	alive	N	N	Y	5	Y	9	9.5	3.5	4	2.5	5.7	2.9	4.2	2.3	1.5	3.1	2.8	2.6	2.7	3.4	2.7	Gastrointestinal	28	13
74	M	9	alive	alive	Y	Y	Y	7	Y	12	8	9.5	10	10.1	8.9	8.1	7.5	6.3	6.4	6.5	6.6	6.7	6.7	7.2	7.7	HBP	18	12
74	M	14	alive	alive	Y	Y	Y	9	Y	7	2.4	2.4	1.1	3.8	5.2	6.4	5.8	7.4	7.8	8.8	10.5	14.4	18.7	19.3	24.9	Gastrointestinal	27	7
76	M	5	alive	alive	Y	Y	Y	0	Y	5	0.3	1.1	2.8	2.4	3	5.3	7.8	9.8	11.9	14	16	18.5	21	24	27.1	HBP	18	9
80	M	31	dead	dead	N	N	Y	31	Y	10	3.7	3.8	4.6	5.1	6.3	6.4	5.8	3.7	3.3	3.1	2.3	5.2	4.5	3.5	4.1	Cardiovascular	35	12
63	F	28	dead	dead	N	Y	N	17	Y	8	7.6	1.9	4.8	3	8.4	4.3	2.6	5.2	3.8	3	2.5	2.1	2.5	1.9	1.5	Derma	14	3
64	M	21	alive	alive	N	N	Y	16	Y	5	1.7	1.4	1.3	3.4	2.7	1.6	5.6	3.5	2.7	2.5	2.3	2.2	1.9	4.2	8	Respiratory	27	12
55	M	15	alive	alive	N	Y	Y	7	Y	11	5.3	6.6	8.9	13.7	18.4	21.1	24.9	27.8	33.8	37.9	38.1	37.7	37.4	37.1	33.3	Gastrointestinal	22	10
86	M	8	alive	alive	Y	N	N	3	Y	14	9.3	8.7	8.4	10.3	12.7	16.1	18	16.4	14.2	13.4	13.6	9	7.4	5.9	6.5	Cardiovascular	24	8
74	F	32	dead	dead	N	Y	N	21	Y	8	3.8	2.6	2.4	2.5	2.1	3.6	1.5	2.2	1.2	1	5.1	3.5	1.2	3.3	2.3	Cardiovascular	31	9
79	M	18	alive	alive	N	N	N	10	Y	7	4	3.9	5.1	6.1	6.7	6.4	5.5	4.7	3.8	4.9	6	7.1	8.2	9.4	10.5	HBP	13	3
76	F	18	alive	alive	Y	N	N	16	Y	9	7.9	6.3	8.1	8.1	10.3	8.6	9.6	11.7	12.6	10.8	10.3	7.5	9.1	11.9	13.9	Cardiovascular	29	12
73	M	18	dead	dead	N	N	N	18	Y	11	4.5	3.2	1.7	5	2.6	5.6	2.6	6.3	3.1	2.3	4.7	2.7	2.5	5.3	3.5	Cardiovascular	27	9
70.3902										10.1951	5.59756	5.48049	6.03659	6.76098	7.52195	8.21951	8.44634	8.47073	8.57805	8.91463	8.86829	8.97561	9.06098	9.7122	9.97805
73										3.89371	2.68891	2.9112	3.40035	3.93007	4.74344	5.65784	6.5818	7.09247	7.78841	8.90086	8.80149	8.97593	9.16665	9.16076	9.45067
											0.419937	0.454654	0.531045	0.613774	0.740801	0.883606	1.0279	1.10766	1.21634	1.39008	1.37456	1.40181	1.43159	1.43067	1.47595
																								0.553191
										transfusion	7	9	8	5	6	3	4	4	4	3	4	2	5	3	1
										n	41	41	41	41	41	41	41	41	41	41	41	41	41	41	41
										rate	0.170732	0.219512	0.195122	0.121951	0.146341	0.0731707	0.097561	0.097561	0.097561	0.0731707	0.097561	0.0487805	0.121951	0.0731707	0.0243902
															0.170732					0.0878049					0.0731707
													0.195122			0.113821			0.097561			0.0731707			0.0731707
													0.285106					0.190909				0.15528
39		5								5	0.3	1.1	1.1	1.6	0.9	1.1	1.1	0.8	1.2	1	1	0.9	1.2	1.6	1.5		10	3
66		8								8	3.7	2.6	3.1	3.4	4.3	4.3	4.1	3.5	3.3	3.1	3.2	3.5	3.3	4.9	4.1		19	6
73		15								9	5.5	5.3	5.4	5.5	6.3	6.4	5.8	6.3	6.2	5.7	5.3	5.7	6.5	6.7	6.3		25	8
76		22								12	7.7	7.8	8.6	10	9.7	10	9.8	10.2	11.7	10.4	10.3	9.8	9.1	11.9	11.4		28	10
86		58								22	9.8	10.9	13.3	15.3	19.4	26.7	30	32.4	34.7	40.7	38.3	39.8	41.3	43.5	43.5		37	15
																										大血管			7
																										心			8
																										肝胆膵			6
																										消化管			9
																										整形			2
																										頭頸部			2
																										呼吸器			3
																										乳腺			1
																										泌尿器			1
																										産科			1
																										皮膚			1
											Plt
											1	2	3	4	5	6	7	8	9	10	11	12	13	14	15
											6.7	6.2	3.9	3.9	5.6	8.9	9.4	6.5	4.4	3.4	2.7	5.3	4.5	4.9	6.2
											7.7	8	8.1	6.6	5.4	5.5	6.2	6.6	5.9	5.2	4.5	9.3	6.6		6.2
											6.5	7.2	7.8	8.9	8.2	5.5	9.8	8.8	6.2	5.7	4.1	3.5	3.1	7.1	6.1
											5.5	5	4.3	4	4.3	8.2	5.2	4	2.7	5.7	3.7	3.6	3.4	2.6	3.8
											5.2	5.8	8.6	11.7	16.1	15.4	16.1	14	13.6	13.7	13.2	12.9	12.6	12.1	12.8
											6.1	7.8	7.7	9.7	8.3	9.9	9.3	9.6	8.6	8	7.4	7.5	6.5	6.4	7.5
											1.1	1.3	2.2	5.5	5.6	6.3	4.3	2.2	8.9	4.2	3.4	4.3	6.5	11.1	11.4
											9.8	9.7	13.3	15.3	18.4	18.3	21.3	23.6	25	26.4	27.8	29.2	27.5	25.5	28.5
											3.2	6.2	5.8	4.3	3.2	8.2	5.5	5.4	4.2	3.9	3.2	3	3.3	7.5	5.6
											6.4	10	12.1	13.7	11.7	15.6	17.6	18.5	19.3	20.4	21.4	22.5	22.5
											3.1	5.3	3.1	2.3	5.7	4.5	5	5.4	5.2	5	4.8	5.1	5.4	5.7
											4.4	4.8	4.5	4.3	4.5	3.3	2.4	2.1	4.1	2.5	5.2	2	3.7	2	2.5
											9.7	10.5	12.1	11.7	10.9	10	11.1	10.2	9.7	9.9	9.3	6.2	5.5	5.6	5.6
											4	5.2	5.4	10.1	14.7	15.8	16.2	15.8	13.4	14	13.9	13.8	13.7		13.6
											9.2	9	9.6	9.7	9.1	9.2	8.1	9.2	7.8	7.1	5.3	3.7	6.8	6.7	6.3
											8.5	8.8	8.8	8.2	9.7	13.4	12.9	13.4	14.4	19.1	16.4	13.7	13.4	11.9	11.1
											3.7	4.1	5.4	7.6	7.4	11.6	11.7	11.3	11.7	10.4	9.5	9.8	8.1	6.9	7.1
											5.5	2.3	2.5	3.7	3.2	3.5	3.7	3.4	4.7	5	5.2	5.1	4.9
											2.3	2.1	2.8	3.3	1.9	2.7	1.6	3	2	3.5	2.1	4.6	2.6	5	2.8
											6.7	4.6	5.1	5.5	7	5.7	5.8	5.9	5.6	6.6	5.8	5.7	5.8	5.7	5.6
											2.8	1.3	4.6	1.9	5.7	4	3.6	3.4	2.9	3.1	3.2	2.8	2.9		2.5
											9.1	8.7	10	14	19.4	26.7	30	32.4	34.7	40.7	38.3	39.8	41.3		43.5
											5.3	2.4	1.1	1.9	1.8	1.1	2.2	1.4	3	1.7	1.3	0.9	2.5	2.7	1.7
											0.5	2.3	1.1	1.6	0.9	2.1	1.1	0.8	2.9	1.5	1	3.9	2	1.6	2.7
											9.3	7.8	11.1	10.9	10.6	10.5	9.7	9.5	8.8	8.3	7.8	7.3	7.7
											7.4	5.5	6.3	10	6.8	6.4	7.6	6.8	6.5	8.3	10	9.2	8.4	7.6
											7	7	6.9	8	6.1	5.3	4.1	2.6	2.5	2.7	2.7	3.2	4.1		6.9
											4.8	10.9	10.1	2.9	3.2	3	3.4	4.2	6.9	8.2	9.6	10.9	12.4	13.7	16
											9.5	3.5	4	2.5	5.7	2.9	4.2	2.3	1.5	3.1	2.8	2.6	2.7	3.4	2.7
											8	9.5	10	10.1	8.9	8.1	7.5	6.3	6.4	6.5	6.6	6.7	6.7		7.7
											2.4	2.4	1.1	3.8	5.2	6.4	5.8	7.4	7.8	8.8	10.5	14.4	18.7	19.3	24.9
											0.3	1.1	2.8	2.4	3	5.3	7.8	9.8			16		21		27.1
											3.7	3.8	4.6	5.1	6.3	6.4	5.8	3.7	3.3	3.1	2.3	5.2	4.5	3.5	4.1
											7.6	1.9	4.8	3	8.4	4.3	2.6	5.2	3.8	3	2.5	2.1	2.5	1.9	1.5
											1.7	1.4	1.3	3.4	2.7	1.6	5.6	3.5	2.7	2.5	2.3	2.2	1.9	4.2	8
											5.3	6.6	8.9	13.7	18.4	21.1	24.9	27.8	33.8	37.9	38.1	37.7	37.4	37.1
											9.3	8.7	8.4	10.3	12.7	16.1	18	16.4	14.2	13.4	13.6	9	7.4	5.9	6.5
											3.8	2.6	2.4	2.5	2.1	3.6	1.5	2.2	1.2	1	5.1	3.5	1.2	3.3	2.3
											4	3.9	5.1	6.1	6.7	6.4	5.5	4.7	3.8	4.9		7.1			10.5
											7.9	6.3	8.1	8.1	10.3	8.6	9.6	11.7	12.6	10.8	10.3	7.5	9.1	11.9	13.9
											4.5	3.2	1.7	5	2.6	5.6	2.6	6.3	3.1	2.3	4.7	2.7	2.5	5.3	3.5
											5.59756	5.48049	6.03659	6.76098	7.52195	8.21951	8.44634	8.47073	8.495	8.7875	8.94	8.7375	9.0825	8.27	9.39143
											2.68891	2.9112	3.40035	3.93007	4.74344	5.65784	6.5818	7.09247	7.86922	8.97647	8.90148	8.95818	9.28238	7.58988	9.05848
											0.419937	0.454654	0.531045	0.613774	0.740801	0.883606	1.0279	1.10766	1.24423	1.4193	1.40745	1.41641	1.46767	1.38572	1.53116

## Sheet: All
			Moｒtality		Respi		LZD	Plt
Age	Gender	ICU stay	ICU	28-Day	総日数	CHDF	Days	1	2	3	4	5	6	7	8	9	10	11	12	13	14	15	cause	APACHE	SOFA
32	F	8	alive	alive	4	N	6	1.6	1.6	1.6	3.3	2	3	1.7	4.2	4	4.9	7.7	12.9	14.6	20.1	20.1	primary disease	21	9
63	M	10	dead	dead	10	N	26	1.1	1	0.8	0.7	0.6	0.5	0.8	1	0.9	0.8	0.8	0.7	1.5	1.4	1.4	BMT	35	12
75	M	33	dead	dead	22	Y	9	6.7	6.2	3.9	3.9	5.6	8.9	9.4	6.5	4.4	3.4	2.7	5.3	4.5	4.9	6.2	septic	23	9
86	M	9	alive	alive	2	Y	19	7.7	8	8.1	6.6	5.4	5.5	6.2	6.6	5.9	5.2	4.5	9.3	6.6	6.2	6.2	septic	30	5
80	M	22	alive	alive	10	Y	10	6.5	7.2	7.8	8.9	8.2	5.5	9.8	8.8	6.2	5.7	4.1	3.5	3.1	7.1	6.1	septic	25	15
78	M	15	alive	dead	15	Y	20	5.5	5	4.3	4	4.3	8.2	5.2	4	2.7	5.7	3.7	3.6	3.4	2.6	3.8	septic	10	7
44	M	9	alive	alive	6	N	29	1.6	2.1	0.8	0.5	1.8	1.1	1.7	1.2	0.6	2.4	2.8	3.1	2.5	1.9	1.9	BMT+septic	17	8
60	M	22	dead	dead	22	Y	6	2.7	1	0.9	1.7	0.6	1.3	0.5	1.3	1.7	1.1	1	0.5	0.3	2.7	1.4	BMT	23	11
65	M	8	alive	alive	6	Y	12	5.2	5.8	8.6	11.7	16.1	15.4	16.1	14	13.6	13.7	13.2	12.9	12.6	12.1	12.8	chemo+septic	33	14
69	F	5	alive	alive	0	N	10	6.1	7.8	7.7	9.7	8.3	9.9	9.3	9.6	8.6	8	7.4	7.5	6.5	6.4	7.5	chemo+septic	15	3
67	F	18	alive	alive	8	Y	9	1.1	1.3	2.2	5.5	5.6	6.3	4.3	2.2	8.9	4.2	3.4	4.3	6.5	11.1	11.4	septic	26	6
78	M	11	alive	alive	5	Y	9	9.8	9.7	13.3	15.3	18.4	18.3	21.3	23.6	25	26.4	27.8	29.2	27.5	25.5	28.5	chemo+septic	37	8
67	F	30	alive	alive	15	Y	13	3.2	6.2	5.8	4.3	3.2	8.2	5.5	5.4	4.2	3.9	3.2	3	3.3	7.5	5.6	septic	34	8
55	M	7	alive	alive	6	N	5	6.4	10	12.1	13.7	11.7	15.6	17.6	18.5	19.3	20.4	21.4	22.5	22.5	22.5	22.5	septic	22	8
78	F	7	alive	alive	3	Y	14	3.1	5.3	3.1	2.3	5.7	4.5	5	5.4	5.2	5	4.8	5.1	5.4	5.7	5.7	septic	24	8
71	M	58	dead	dead	15	Y	6	4.4	4.8	4.5	4.3	4.5	3.3	2.4	2.1	4.1	2.5	5.2	2	3.7	2	2.5	septic+hepatic	17	8
64	F	46	alive	alive	3	N	9	9.7	10.5	12.1	11.7	10.9	10	11.1	10.2	9.7	9.9	9.3	6.2	5.5	5.6	5.6	septic	22	8
71	M	9	alive	alive	2	Y	16	4	5.2	5.4	10.1	14.7	15.8	16.2	15.8	13.4	14	13.9	13.8	13.7	13.6	13.6	chemo+septic	24	8
62	M	20	alive	alive	17	N	8	9.2	9	9.6	9.7	9.1	9.2	8.1	9.2	7.8	7.1	5.3	3.7	6.8	6.7	6.3	septic	12	6
73	M	13	alive	alive	4	N	9	8.5	8.8	8.8	8.2	9.7	13.4	12.9	13.4	14.4	19.1	16.4	13.7	13.4	11.9	11.1	chemo+septic	19	10
39	F	22	alive	alive	16	Y	10	3.7	4.1	5.4	7.6	7.4	11.6	11.7	11.3	11.7	10.4	9.5	9.8	8.1	6.9	7.1	bleeding	25	5
45	F	9	alive	alive	0	Y	10	5.5	2.3	2.5	3.7	3.2	3.5	3.7	3.4	4.7	5	5.2	5.1	4.9	5.2	5.2	septic+hepatic	22	10
67	M	45	dead	dead	7	Y	8	2.3	2.1	2.8	3.3	1.9	2.7	1.6	3	2	3.5	2.1	4.6	2.6	5	2.8	septic	28	4
64	M	46	alive	alive	16	Y	13	6.7	4.6	5.1	5.5	7	5.7	5.8	5.9	5.6	6.6	5.8	5.7	5.8	5.7	5.6	septic	26	11
38	M	8	alive	alive	4	Y	12	3.6	1.4	1.5	1.2	1.5	1	1.1	1.2	0.9	2.4	1.6	0.9	1.4	1.9	1.4	BMT+septic	17	6
41	M	13	alive	alive	9	Y	5	1.6	2	3.1	5.1	8.3	12.4	13	15.2	18.5	20.9	23.2	25.2	25.4	25	25	chemo+septic	25	9
76	M	6	alive	alive	4	Y	13	2.8	1.3	4.6	1.9	5.7	4	3.6	3.4	2.9	3.1	3.2	2.8	2.9	2.5	2.5	septic+hepatic	31	10
69	M	7	alive	alive	3	N	7	9.1	8.7	10	14	19.4	26.7	30	32.4	34.7	40.7	38.3	39.8	41.3	43.5	43.5	septic	18	4
66	M	39	dead	dead	15	Y	8	5.3	2.4	1.1	1.9	1.8	1.1	2.2	1.4	3	1.7	1.3	0.9	2.5	2.7	1.7	bleeding	25	14
70	F	15	alive	alive	10	Y	8	0.5	2.3	1.1	1.6	0.9	2.1	1.1	0.8	2.9	1.5	1	3.9	2	1.6	2.7	chemo+septic	29	10
46	M	24	dead	dead	24	Y	13	2.8	2.9	2.2	2.8	2.7	2.5	2.4	2.3	2.2	4	3.3	2.6	1.3	3	3	BMT+septic	23	8
72	F	18	dead	dead	18	Y	7	2	2	2.4	3.5	4.2	3.5	4.7	2.7	4.1	3.2	3.1	3.3	3.2	3.4	2.7	chemo	30	12
77	M	7	alive	alive	6	N	12	9.3	7.8	11.1	10.9	10.6	10.5	9.7	9.5	8.8	8.3	7.8	7.3	7.7	9.1	9	septic	27	6
66	M	25	dead	dead	25	Y	14	1.9	1.8	1.8	2.7	3.1	3.5	3.6	3.6	4.3	4.9	5.1	4.5	0.7	0.6	0.9	chemo+septic	34	7
77	M	5	alive	alive	0	N	22	7.4	5.5	6.3	10	6.8	6.4	7.6	6.8	6.5	8.3	10	9.2	8.4	7.6	4.7	septic	25	11
75	M	14	alive	alive	0	N	7	7	7	6.9	8	6.1	5.3	4.1	2.6	2.5	2.7	2.7	3.2	4.1	6.9	6.9	hepatic	13	8
72	F	5	alive	alive	4	Y	6	4.8	10.9	10.1	2.9	3.2	3	3.4	4.2	6.9	8.2	9.6	10.9	12.4	13.7	16	septic	23	5
65	M	6	alive	alive	0	Y	9	2	3.7	4.6	4	5.2	3.2	3.1	6.9	10.4	10.1	12.7	16.4	18.8	21.6	26	chemo+septic	21	8
76	M	10	alive	alive	5	Y	9	9.5	3.5	4	2.5	5.7	2.9	4.2	2.3	1.5	3.1	2.8	2.6	2.7	3.4	2.7	septic	28	13
74	M	9	alive	alive	7	Y	12	8	9.5	10	10.1	8.9	8.1	7.5	6.3	6.4	6.5	6.6	6.7	6.7	7.2	7.7	septic	18	12
74	M	14	alive	alive	9	Y	7	2.4	2.4	1.1	3.8	5.2	6.4	5.8	7.4	7.8	8.8	10.5	14.4	18.7	19.3	24.9	septic	27	7
76	M	5	alive	alive	0	Y	5	0.3	1.1	2.8	2.4	3	5.3	7.8	9.8	11.9	14	16	18.5	21	24	27.1	septic	18	9
80	M	31	dead	dead	31	Y	10	3.7	3.8	4.6	5.1	6.3	6.4	5.8	3.7	3.3	3.1	2.3	5.2	4.5	3.5	4.1	septic	35	12
63	F	28	dead	dead	17	Y	8	7.6	1.9	4.8	3	8.4	4.3	2.6	5.2	3.8	3	2.5	2.1	2.5	1.9	1.5	chemo+septic	14	3
74	M	15	alive	dead	12	N	9	0.9	3.2	1.8	1	2.3	1.1	3	1.7	3.5	2	5.7	1.9	2.7	0.7	6.1	chemo+septic	28	8
64	M	21	alive	alive	16	Y	5	1.7	1.4	1.3	3.4	2.7	1.6	5.6	3.5	2.7	2.5	2.3	2.2	1.9	4.2	8	septic	27	12
41	F	23	alive	dead	22	Y	11	1	3.2	3.1	1.7	3.3	4.8	2.3	3.3	4.2	4.4	5.7	2.7	6.5	4	3	BMT	24	9
55	M	15	alive	alive	7	Y	11	5.3	6.6	8.9	13.7	18.4	21.1	24.9	27.8	33.8	37.9	38.1	37.7	37.4	37.1	33.3	chemo+septic	22	10
86	M	8	alive	alive	3	Y	14	9.3	8.7	8.4	10.3	12.7	16.1	18	16.4	14.2	13.4	13.6	9	7.4	5.9	6.5	septic	24	8
45	M	25	alive	alive	21	Y	8	3	3.9	2.1	3.3	5.9	3.7	4.1	4.5	6.9	7.6	8.4	8.6	12.1	15.2	18.6	BMT	20	10
74	F	32	dead	dead	21	Y	8	3.8	2.6	2.4	2.5	2.1	3.6	1.5	2.2	1.2	1	5.1	3.5	1.2	3.3	2.3	septic	31	9
79	M	18	alive	alive	10	Y	7	4	3.9	5.1	6.1	6.7	6.4	5.5	4.7	3.8	4.9	6	7.1	8.2	9.4	10.5	septic+hepatic	13	3
76	F	18	alive	alive	16	Y	9	7.9	6.3	8.1	8.1	10.3	8.6	9.6	11.7	12.6	10.8	10.3	7.5	9.1	11.9	13.9	septic	29	12
54	F	29	alive	alive	22	Y	12	2.7	0.4	0.6	0.9	0.4	0.4	2	1.7	0.9	0.4	2.1	0.4	1.8	1.3	0.6	BMT+septic	40	15
73	M	18	dead	dead	18	Y	11	4.5	3.2	1.7	5	2.6	5.6	2.6	6.3	3.1	2.3	4.7	2.7	2.5	5.3	3.5	septic	27	9
65.9455							10.6364	4.69091	4.63455	4.99636	5.62909	6.36909	6.89091	7.09636	7.23818	7.54182	7.90182	8.12364	8.21273	8.44182	9.10909	9.47636
69							4.92298	2.82281	2.94783	3.47659	3.96777	4.67562	5.58564	6.31057	6.7176	7.33416	8.27861	8.22242	8.62868	8.86277	9.07041	9.46698
								0.380627	0.397486	0.468783	0.535014	0.630461	0.753167	0.850917	0.905801	0.988938	1.11629	1.10871	1.16349	1.19506	1.22305	1.27653
																					0.553191
							transfusion	15	19	18	17	14	11	11	14	12	9	9	9	12	11	9
							n	55	55	55	55	55	55	55	55	55	55	55	55	55	55	55
							rate	0.272727	0.345455	0.327273	0.309091	0.254545	0.2	0.2	0.254545	0.218182	0.163636	0.163636	0.163636	0.218182	0.2	0.163636
												0.301818					0.207273					0.181818
										0.315152			0.254545			0.224242			0.163636			0.193939
										0.285106					0.190909				0.15528
32		5					5	0.3	0.4	0.6	0.5	0.4	0.4	0.5	0.8	0.6	0.4	0.8	0.4	0.3	0.6	0.6		10	3
62.5		8.5					8	2.35	2.1	2.15	2.6	2.85	3.1	2.6	2.65	2.95	3.05	2.95	2.9	2.65	3.15	2.75		20.5	7
69		15					9	4	3.9	4.5	4	5.6	5.5	5.2	5.2	4.7	5	5.2	5.1	5.5	5.9	6.1		24	8
75.5		23.5					12	6.85	6.8	7.95	8.55	8.35	9.05	9.5	9.55	9.3	9.35	9.8	9.55	10.6	11.9	12.1		28	10.5
86		58					29	9.8	10.9	13.3	15.3	19.4	26.7	30	32.4	34.7	40.7	38.3	39.8	41.3	43.5	43.5		40	15
								Plt
								1	2	3	4	5	6	7	8	9	10	11	12	13	14	15
								1.6	1.6	1.6	3.3	2	3	1.7	4.2	4	4.9	7.7	12.9	14.6		20.1
								1.1	1	0.8	0.7	0.6	0.5	0.8	1	0.9	0.8	0.8	0.7	1.5	1.4	1.4
								6.7	6.2	3.9	3.9	5.6	8.9	9.4	6.5	4.4	3.4	2.7	5.3	4.5	4.9	6.2
								7.7	8	8.1	6.6	5.4	5.5	6.2	6.6	5.9	5.2	4.5	9.3	6.6		6.2
								6.5	7.2	7.8	8.9	8.2	5.5	9.8	8.8	6.2	5.7	4.1	3.5	3.1	7.1	6.1
								5.5	5	4.3	4	4.3	8.2	5.2	4	2.7	5.7	3.7	3.6	3.4	2.6	3.8
								1.6	2.1	0.8	0.5	1.8	1.1	1.7	1.2	0.6	2.4	2.8	3.1	2.5		1.9
								2.7	1	0.9	1.7	0.6	1.3	0.5	1.3	1.7	1.1	1	0.5	0.3	2.7	1.4
								5.2	5.8	8.6	11.7	16.1	15.4	16.1	14	13.6	13.7	13.2	12.9	12.6	12.1	12.8
								6.1	7.8	7.7	9.7	8.3	9.9	9.3	9.6	8.6	8	7.4	7.5	6.5	6.4	7.5
								1.1	1.3	2.2	5.5	5.6	6.3	4.3	2.2	8.9	4.2	3.4	4.3	6.5	11.1	11.4
								9.8	9.7	13.3	15.3	18.4	18.3	21.3	23.6	25	26.4	27.8	29.2	27.5	25.5	28.5
								3.2	6.2	5.8	4.3	3.2	8.2	5.5	5.4	4.2	3.9	3.2	3	3.3	7.5	5.6
								6.4	10	12.1	13.7	11.7	15.6	17.6	18.5	19.3	20.4	21.4	22.5	22.5
								3.1	5.3	3.1	2.3	5.7	4.5	5	5.4	5.2	5	4.8	5.1	5.4	5.7
								4.4	4.8	4.5	4.3	4.5	3.3	2.4	2.1	4.1	2.5	5.2	2	3.7	2	2.5
								9.7	10.5	12.1	11.7	10.9	10	11.1	10.2	9.7	9.9	9.3	6.2	5.5	5.6	5.6
								4	5.2	5.4	10.1	14.7	15.8	16.2	15.8	13.4	14	13.9	13.8	13.7		13.6
								9.2	9	9.6	9.7	9.1	9.2	8.1	9.2	7.8	7.1	5.3	3.7	6.8	6.7	6.3
								8.5	8.8	8.8	8.2	9.7	13.4	12.9	13.4	14.4	19.1	16.4	13.7	13.4	11.9	11.1
								3.7	4.1	5.4	7.6	7.4	11.6	11.7	11.3	11.7	10.4	9.5	9.8	8.1	6.9	7.1
								5.5	2.3	2.5	3.7	3.2	3.5	3.7	3.4	4.7	5	5.2	5.1	4.9
								2.3	2.1	2.8	3.3	1.9	2.7	1.6	3	2	3.5	2.1	4.6	2.6	5	2.8
								6.7	4.6	5.1	5.5	7	5.7	5.8	5.9	5.6	6.6	5.8	5.7	5.8	5.7	5.6
								3.6	1.4	1.5	1.2	1.5	1	1.1	1.2	0.9	2.4	1.6	0.9	1.4	1.9	1.4
								1.6	2	3.1	5.1	8.3	12.4	13	15.2	18.5	20.9	23.2	25.2	25.4		25
								2.8	1.3	4.6	1.9	5.7	4	3.6	3.4	2.9	3.1	3.2	2.8	2.9		2.5
								9.1	8.7	10	14	19.4	26.7	30	32.4	34.7	40.7	38.3	39.8	41.3		43.5
								5.3	2.4	1.1	1.9	1.8	1.1	2.2	1.4	3	1.7	1.3	0.9	2.5	2.7	1.7
								0.5	2.3	1.1	1.6	0.9	2.1	1.1	0.8	2.9	1.5	1	3.9	2	1.6	2.7
								2.8	2.9	2.2	2.8	2.7	2.5	2.4	2.3	2.2	4	3.3	2.6	1.3	3	3
								2	2	2.4	3.5	4.2	3.5	4.7	2.7	4.1	3.2	3.1	3.3	3.2	3.4	2.7
								9.3	7.8	11.1	10.9	10.6	10.5	9.7	9.5	8.8	8.3	7.8	7.3	7.7
								1.9	1.8	1.8	2.7	3.1	3.5	3.6	3.6	4.3	4.9	5.1	4.5	0.7	0.6	0.9
								7.4	5.5	6.3	10	6.8	6.4	7.6	6.8	6.5	8.3	10	9.2	8.4	7.6
								7	7	6.9	8	6.1	5.3	4.1	2.6	2.5	2.7	2.7	3.2	4.1		6.9
								4.8	10.9	10.1	2.9	3.2	3	3.4	4.2	6.9	8.2	9.6	10.9	12.4	13.7	16
								2	3.7	4.6	4	5.2	3.2	3.1	6.9	10.4	10.1	12.7	16.4	18.8	21.6
								9.5	3.5	4	2.5	5.7	2.9	4.2	2.3	1.5	3.1	2.8	2.6	2.7	3.4	2.7
								8	9.5	10	10.1	8.9	8.1	7.5	6.3	6.4	6.5	6.6	6.7	6.7		7.7
								2.4	2.4	1.1	3.8	5.2	6.4	5.8	7.4	7.8	8.8	10.5	14.4	18.7	19.3	24.9
								0.3	1.1	2.8	2.4	3	5.3	7.8	9.8			16		21		27.1
								3.7	3.8	4.6	5.1	6.3	6.4	5.8	3.7	3.3	3.1	2.3	5.2	4.5	3.5	4.1
								7.6	1.9	4.8	3	8.4	4.3	2.6	5.2	3.8	3	2.5	2.1	2.5	1.9	1.5
								0.9	3.2	1.8	1	2.3	1.1	3	1.7	3.5	2	5.7	1.9	2.7	0.7	6.1
								1.7	1.4	1.3	3.4	2.7	1.6	5.6	3.5	2.7	2.5	2.3	2.2	1.9	4.2	8
								1	3.2	3.1	1.7	3.3	4.8	2.3	3.3	4.2	4.4	5.7	2.7	6.5	4	3
								5.3	6.6	8.9	13.7	18.4	21.1	24.9	27.8	33.8	37.9	38.1	37.7	37.4	37.1
								9.3	8.7	8.4	10.3	12.7	16.1	18	16.4	14.2	13.4	13.6	9	7.4	5.9	6.5
								3	3.9	2.1	3.3	5.9	3.7	4.1	4.5	6.9	7.6	8.4	8.6	12.1	15.2	18.6
								3.8	2.6	2.4	2.5	2.1	3.6	1.5	2.2	1.2	1	5.1	3.5	1.2	3.3	2.3
								4	3.9	5.1	6.1	6.7	6.4	5.5	4.7	3.8	4.9		7.1			10.5
								7.9	6.3	8.1	8.1	10.3	8.6	9.6	11.7	12.6	10.8	10.3	7.5	9.1	11.9	13.9
								2.7	0.4	0.6	0.9	0.4	0.4	2	1.7	0.9	0.4	2.1	0.4	1.8	1.3	0.6
								4.5	3.2	1.7	5	2.6	5.6	2.6	6.3	3.1	2.3	4.7	2.7	2.5	5.3	3.5
								4.69091	4.63455	4.99636	5.62909	6.36909	6.89091	7.09636	7.23818	7.46111	7.78889	8.16296	8.02222	8.4463	7.4122	8.64167
								2.82281	2.94783	3.47659	3.96777	4.67562	5.58564	6.31057	6.7176	7.37833	8.31347	8.2944	8.59216	8.94593	7.44876	8.92097
								0.380627	0.397486	0.468783	0.535014	0.630461	0.753167	0.850917	0.905801	1.00406	1.13132	1.12873	1.16924	1.21739	1.1633	1.28763
